# Supplementary material for: Indication of West Nile Virus (WNV) Lineage 2 Overwintering among Wild Birds in the Regions of Peloponnese and Western Greece
Source: Vet Sci. 2023 Nov 18;10(11):661. doi: 10.3390/vetsci10110661 (PMC10674244; doi:10.3390/vetsci10110661)
Supplement: Supplementary file 1 [file vetsci-10-00661-s001.zip › TableS1.xlsx]

## Sheet: Categories of Land Uses
Categories of Land Uses			Code
1st Level	2nd Level	3rd Level
Artificial surfaces	Urban fabric	Continuous urban fabric	1
		Discontinuous urban fabric	2
	Industrial, commercial and transport units	Industrial or commercial units	3
		Road and rail networks and associated land	4
		Port areas	5
		Airports	6
	Mine, dump and	Mineral extraction sites	7
	construction sites	Dump sites	8
		Construction sites	9
	Artificial, non-agricultural vegetated areas	Green urban areas	10
		Sport and leisure facilities	11
Agricultural areas	Arable land	Non-irrigated arable land	12
		Permanently irrigated land	13
		Rice fields	14
	Permanent crops	Vineyards	15
		Fruit trees and berry plantations	16
		Olive groves	17
	Pastures	Pastures	18
	Heterogeneous	Annual crops associated with permanent crops	19
	agricultural areas	Complex cultivation patterns	20
		Land principally occupied by agriculture, with significant areas of natural vegetation	21
		Agro-forestry areas	22
Forest and semi natural areas	Forests	Broad-leaved forest	23
		Coniferous forest	24
		Mixed forest	25
	Scrub and/or	Natural grasslands	26
	herbaceous vegetation associations	Moors and heathland	27
		Sclerophyllous vegetation	28
		Transitional woodland-shrub	29
	Open spaces with little or	Beaches, dunes, sands	30
	no vegetation	Bare rocks	31
		Sparsely vegetated areas	32
		Burnt areas	33
		Glaciers and perpetual snow	34
Wetlands	Inland wetlands	Inland marshes	35
		Peat bogs	36
	Maritime wetlands	Salt marshes	37
		Salines	38
		Intertidal flats	39
Water bodies	Inland waters	Water courses	40
		Water bodies	41
	Marine waters	Coastal lagoons	42
		Estuaries	43
		Sea and ocean	44
