# Supplementary material for: Indication of West Nile Virus (WNV) Lineage 2 Overwintering among Wild Birds in the Regions of Peloponnese and Western Greece
Source: Vet Sci. 2023 Nov 18;10(11):661. doi: 10.3390/vetsci10110661 (PMC10674244; doi:10.3390/vetsci10110661)
Supplement: Supplementary file 1 [file vetsci-10-00661-s001.zip › TableS2.xlsx]

## Sheet: Accession numbers
Sequence_ID	Country	Host	Isolate	Accession Number
Seq1	Greece: Corinthia	Song trush-1	GRE-Wild bird1	OR825041
Seq2	Greece: Corinthia	Song trush-2	GRE-Wild bird2	OR825042
Seq3	Greece: Messenia	Eurasian Magpie	GRE-Wild bird3	OR825043
Seq4	Greece: Messenia	Common starling	GRE-Wild bird4	OR825044
Seq5	Greece: Messenia	Song thrush	GRE-Wild bird5	OR825045
Seq6	Greece: Arcadia	Eurasian Magpie-1	GRE-Wild bird6	OR825046
Seq7	Greece: Arcadia	Eurasian Magpie-2	GRE-Wild bird7	OR825047
Seq8	Greece: Arcadia	Eurasian Magpie-3	GRE-Wild bird8	OR825048
